# Supplementary material for: The Benefits and Challenges of Providing School Meals during the First Year of California’s Universal School Meal Policy as Reported by School Foodservice Professionals
Source: Nutrients. 2024 Jun 8;16(12):1812. doi: 10.3390/nu16121812 (PMC11206622; doi:10.3390/nu16121812)
Supplement: Supplementary file 1 [file nutrients-16-01812-s001.zip]

Archive with 2 entries (2 files):
- Supplementary FSD Survey 2023.pdf
- Supplementary Table S1.pdf
